# Supplementary material for: Meta-Xylene-Based Diamines with Protected Benzyl Sites: Potential NCN Pincer Ligands with Tunable Steric Profiles
Source: Molecules. 2025 Mar 16;30(6):1331. doi: 10.3390/molecules30061331 (PMC11945109; doi:10.3390/molecules30061331)
Supplement: Supplementary file 1 [file molecules-30-01331-s001.zip]

Archive with 1 entries (1 files):
- molecules-3504926-supplementary.pdf
